# Supplementary material for: Fatty Acid Composition and Aromatic Profile of Krškopolje and Modern Pig Breeds Reared Under Organic and Conventional Systems
Source: Foods. 2026 Mar 4;15(5):866. doi: 10.3390/foods15050866 (PMC12985004; doi:10.3390/foods15050866)
Supplement: Supplementary file 1 [file foods-15-00866-s001.zip]

Archive with 1 entries (1 files):
- foods-4171491-supplementary.pdf
